# Supplementary material for: NPM1 upregulates the transcription of PD-L1 and suppresses T cell activity in triple-negative breast cancer
Source: Nat Commun. 2020 Apr 3;11:1669. doi: 10.1038/s41467-020-15364-z (PMC7125142; doi:10.1038/s41467-020-15364-z)
Supplement: Supplementary file 4 — Supplementary Data 1 [file 41467_2020_15364_MOESM4_ESM.zip]

Archive with 1 entries (1 files):
- NCOMMS-18-33300-s04.rar
