# Supplementary material for: NPM1 upregulates the transcription of PD-L1 and suppresses T cell activity in triple-negative breast cancer
Source: Nat Commun. 2020 Apr 3;11:1669. doi: 10.1038/s41467-020-15364-z (PMC7125142; doi:10.1038/s41467-020-15364-z)
Supplement: Supplementary file 6 — Source Data [file 41467_2020_15364_MOESM6_ESM.xlsx]

## Sheet: Fig1 E
Figure 1E

## Sheet: Fig 1F
Fig 1E
cell line		MDA-MB-231	HCC-1937	BT20	HCC-1806	HS 578T	MCF-7	T47D	SKBR3
PD-L1 relative expression	Exp 1	1	0.99507	2.62994	1.64044	0.426379	0.406057	0.224172	0.187826
	Exp 2	1	1.04059	2.28677	1.80152	0.370329	0.466581	0.310467	0.255593
	Exp 3	1	0.830202	1.46451	1.43109	0.244899	0.473367	0.324631	0.194984

## Sheet: Fig 2B
Figure 2B
			Exp 1	Exp 2	Exp 3
	-1937 ~ -1115 bp		72.4842	71.5644	80.9676
			Exp 1	Exp 2	Exp 3
	-1937 ~ -690 bp		127.271	126.132	108.134
			Exp 1	Exp 2	Exp 3
	-1937 ~ -24 bp		318.52	288.271	332.538

## Sheet: Fig 2E
Figure 2E
		Exp 1	Exp 2	Exp 3
	-469 ~ -690 bp	1.46409	1.51572	1.60214
	IgG	1	1	1
		Exp 1	Exp 2	Exp 3
	-247 ~ -469 bp	0.960317	1.00436	0.958967
	IgG	1	1	1
		Exp 1	Exp 2	Exp 3
	-24 ~ -246 bp	0.986494	0.966877	0.975518
	IgG	1	1	1

## Sheet: Fig 2F
Figure 2F
		Exp 1	Exp 2	Exp 3				Exp 1	Exp 2	Exp 3
	NC	318.52	288.271	325.961			NPM1-VEC	55.423	49.0823	42.6384
	Standardized	1	1	1				1	1	1
		Exp 1	Exp 2	Exp 3				Exp 1	Exp 2	Exp 3
	SI-NPM1-1	81.1254	89.1598	84.136			NPM1-OE	85.771	84.8636	89.595
		0.254695	0.309292	0.258117				1.54757	1.72901	2.10127
		Exp 1	Exp 2	Exp 3
	SI-NPM1-2	218.024	181.174	225.773
		0.684491	0.628486	0.692637

## Sheet: Fig 2G
Figure 2G
	MDA-MB-231
		Exp 1	Exp 2	Exp 3			Exp 1	Exp 2	Exp 3
	NC	1	1	1		vec	1	1	1
		Exp 1	Exp 2	Exp 3			Exp 1	Exp 2	Exp 3
	SI-NPM1-1	0.482968	0.473029	0.447513		NPM1-OE	2.56685	2.88786	2.15846
		Exp 1	Exp 2	Exp 3
	SI-NPM1-1	0.673617	0.721965	0.692555
	HCC-1806
		Exp 1	Exp 2	Exp 3			Exp 1	Exp 2	Exp 3
	NC	1	1	1		vec	1	1	1
		Exp 1	Exp 2	Exp 3			Exp 1	Exp 2	Exp 3
	SI-NPM1-1	0.486327	0.386891	0.368567		NPM1-OE	2.04202	2	2.07053

## Sheet: Fig 2H
Figure 2H

## Sheet: Fig 2I
Figure 2I
	MDA-MB-231					HCC-1806
		Exp 1	Exp 2	Exp 3			Exp 1	Exp 2	Exp 3
	NC	100	100	100		NC	100	100	100
		Exp 1	Exp 2	Exp 3			Exp 1	Exp 2	Exp 3
	SH-NPM1-1	132.595	123.573	131.944		SH-NPM1-1	151.718	153.357	145.24
		Exp 1	Exp 2	Exp 3			Exp 1	Exp 2	Exp 3
	SH-NPM1-2	136.411	133.508	133.614		SH-NPM1-2	145.656	142.36	144.601

## Sheet: Fig 2J
Figure 2J
	MDA-MB-231					HCC-1806
		Exp 1	Exp 2	Exp 3			Exp 1	Exp 2	Exp 3
	NC	35.74	39.85	39.58		NC	10.58	11.67	8.4
		Exp 1	Exp 2	Exp 3			Exp 1	Exp 2	Exp 3
	SH-NPM1-1	54.35	56.84	57.2		SH-NPM1-1	16.4	17.83	18.47
		Exp 1	Exp 2	Exp 3			Exp 1	Exp 2	Exp 3
	SH-NPM1-2	57.12	49.76	55.4		SH-NPM1-2	18.49	17.84	15.8

## Sheet: Fig 2K
Figure 2K

[truncated: 50 more sheets: Fig 2L, Fig 2M, Fig 3A and Sup Fig 2E, Fig 3B, Fig 3C, Fig 5B, Fig 5C, Fig 5D, Fig 5E, Fig 5F, Fig 5G, Fig 5H, Fig 5I, Fig 6A, Fig 6B, Fig 6C, Fig 6D, Fig 6E, Fig 6F, Fig 6G …]
